# Supplementary material for: Multi-Level Effects of Low Dose Rate Ionizing Radiation on Southern Toad, Anaxyrus [Bufo] terrestris
Source: PLoS One. 2015 Apr 30;10(4):e0125327. doi: 10.1371/journal.pone.0125327 (PMC4415799; doi:10.1371/journal.pone.0125327)
Supplement: S1 Fig — (XLSX) [file pone.0125327.s001.xlsx]

## Sheet: Hatching of embryos
Clutch	Treatment	Eggs	Surv hatch 10 d	%Surv hatch	Log	Arcsine
2	3	78	76	97.4359	1.98872	1.40998
2	2	51	45	88.2353	1.94564	1.22069
2	1	47	24	51.0638	1.70811	0.796037
2	4	58	5	8.62069	0.935542	0.298001
2	2	43	15	34.8837	1.54262	0.631832
2	1	82	72	87.8049	1.94352	1.21406
2	3	127	10	7.87402	0.896196	0.284426
2	4	137	109	79.562	1.90071	1.1017
2	2	99	33	33.3333	1.52288	0.61548
2	1	136	40	29.4118	1.46852	0.573203
2	4	82	44	53.6585	1.72964	0.822016
2	3	81	21	25.9259	1.41373	0.534226
2	4	111	26	23.4234	1.36965	0.505194
2	3	148	68	45.9459	1.66225	0.744813
2	2	114	20	17.5439	1.24413	0.432183
2	1	99	32	32.3232	1.50951	0.604724
3	1	84	26	30.9524	1.49069	0.589985
3	2	80	23	28.75	1.45864	0.565917
3	2	88	57	64.7727	1.81139	0.935364
3	1	153	31	20.2614	1.30667	0.466908
3	2	84	30	35.7143	1.55284	0.640522
3	3	82	19	23.1707	1.36494	0.502205
3	1	63	59	93.6508	1.97151	1.31607
3	4	96	42	43.75	1.64098	0.722734
3	2	81	66	81.4815	1.91106	1.12594
3	3	97	26	26.8041	1.4282	0.544192
3	3	60	53	88.3333	1.94612	1.22221
3	4	123	47	38.2114	1.58219	0.666392
1	4	99	69	69.697	1.84321	0.987855
1	1	108	84	77.7778	1.89086	1.07991
1	3	87	67	77.0115	1.88656	1.07075
1	2	99	82	82.8283	1.91818	1.14353
1	4	90	73	81.1111	1.90908	1.12119
1	3	92	62	67.3913	1.8286	0.963024
1	3	95	81	85.2632	1.93076	1.1768
1	4	118	92	77.9661	1.89191	1.08218
1	1	111	94	84.6847	1.9278	1.1687
1	2	86	62	72.093	1.85789	1.01423
1	4	112	48	42.8571	1.63202	0.713724
1	3	122	92	75.4098	1.87743	1.05194
1	2	104	77	74.0385	1.86946	1.03616
1	1	107	84	78.5047	1.8949	1.08871

## Sheet: Larval survival
Treatment	%Survival	ArcSinS	Dose rate mGy/d	Clutch
1	0.533333	0.818756	0.13	1
1	0.6	0.886077	0.13	1
2	0.833333	1.15026	2.4	1
2	0.4	0.684719	2.4	1
3	0.4	0.684719	21	1
3	0.533333	0.818756	21	1
4	0.333333	0.61548	222	1
1	0.366667	0.650432	0.13	1
1	0.766667	1.06667	0.13	1
2	0.7	0.991157	2.4	1
2	0.566667	0.852264	2.4	1
3	0.766667	1.06667	21	1
4	0.533333	0.818756	222	1
4	0.533333	0.818756	222	1
1	0.7	0.991157	0.13	1
1	0.433333	0.718532	0.13	1
2	0.333333	0.61548	2.4	1
2	0.533333	0.818756	2.4	1
3	0.266667	0.542639	21	1
3	0.5	0.785398	21	1
4	0.633333	0.920365	222	1
2	0.76	1.05882	2.4	3
4	0.533333	0.818756	222	2
4	0.433333	0.718532	222	3
1	0.466667	0.75204	0.13	2
2	0.464286	0.749653	2.4	2
2	0.3	0.57964	2.4	3
3	0.9	1.24905	21	3
4	0.2	0.463648	222	2
4	0.233333	0.50413	222	3
1	0.615385	0.901832	0.13	3
2	0.6	0.886077	2.4	2
2	0.333333	0.61548	2.4	3
3	0.6	0.886077	21	2
1	0.4	0.684719	0.13	2
1	0.761905	1.06106	0.13	3
3	0.733333	1.02816	21	2
4	1	1.5708	222	2

## Sheet: Body size and age
Weight	LogW	Length	LogL	Body Index	LogB	Treatment	Block	Clutch	Days after start	Dose rate	Total dose	LogTotal dose
0.0464938	0.667395	7.75	0.889302	0.00597727	0.776503	1	5	1	57.5625	0.13	7.48313	0.874083
0.0544333	0.735865	8.5	0.929419	0.00629105	0.798723	1	5	1	42.1111	0.13	5.47444	0.73834
0.0602545	0.77999	8.90909	0.949833	0.0067048	0.826386	2	5	1	49.2727	2.4	118.255	2.07282
0.054125	0.733398	8.91667	0.950203	0.00603843	0.780924	2	5	1	55.0833	2.4	132.2	2.12123
0.0515455	0.71219	8.09091	0.907997	0.00633315	0.80162	3	5	1	51.5	21	1081.5	3.03403
0.05575	0.746245	8.625	0.935759	0.00637592	0.804543	3	5	1	48.75	21	1023.75	3.01019
0.06213	0.793301	9	0.954243	0.00678482	0.831538	4	5	1	36	222	7992	3.90266
0.0552222	0.742114	8.55556	0.932248	0.00644136	0.808977	1	6	1	48.4	0.13	6.292	0.798789
0.0554348	0.743782	8.65217	0.937125	0.00628798	0.798511	1	6	1	43.8261	0.13	5.69739	0.755676
0.055585	0.744958	8.6	0.934498	0.00637947	0.804785	2	6	1	43.45	2.4	104.28	2.0182
0.0550375	0.740659	8.6875	0.938895	0.0062645	0.796886	2	6	1	47.1176	2.4	113.082	2.05339
0.0698636	0.844251	9.09091	0.958607	0.00755357	0.878152	3	6	1	45.3043	21	951.391	2.97836
0.0564667	0.751792	8.46667	0.927712	0.00654823	0.816124	4	6	1	53.6667	222	11914	4.07606
0.066087	0.820116	8.78261	0.943624	0.0073597	0.86686	4	6	1	52.3913	222	11630.9	4.06561
0.05725	0.757775	8.7	0.939519	0.00642694	0.808004	1	8	1	48.3333	0.13	6.28333	0.79819
0.05425	0.7344	8.41667	0.92514	0.00636181	0.80358	1	8	1	47.6667	0.13	6.19667	0.792158
0.04075	0.610128	7.5	0.875061	0.00537475	0.730358	2	8	1	53.4444	2.4	128.267	2.10811
0.0407273	0.609885	7.72727	0.888026	0.0052381	0.719173	2	8	1	54.1667	2.4	130	2.11394
0.0477857	0.679298	8.14286	0.910777	0.00575765	0.760245	3	8	1	39.5	21	829.5	2.91882
0.0700667	0.845511	9.26667	0.966924	0.00737921	0.86801	3	8	1	32.6	21	684.6	2.83544
0.0514118	0.711063	8.35294	0.921839	0.00611298	0.786253	4	8	1	49.8333	222	11063	4.04387
0.0629833	0.799226	9.16667	0.962211	0.00686049	0.836355	2	9	3	30.6667	2.4	73.6	1.86688
0.0581333	0.764425	8.53333	0.931119	0.00667805	0.82465	4	9	2	42.2	222	9368.4	3.97167
0.05575	0.746245	8.41667	0.92514	0.00656009	0.81691	4	9	3	39.8333	222	8843	3.9466
0.060125	0.779055	8.91667	0.950203	0.00674352	0.828887	1	10	2	45	0.13	5.85	0.767156
0.0531111	0.725185	8.44444	0.926571	0.00625639	0.796324	2	10	2	25.1111	2.4	60.2667	1.78008
0.05325	0.72632	8	0.90309	0.00662277	0.82104	2	10	3	51.625	2.4	123.9	2.09307
0.0573556	0.758575	8.96296	0.952452	0.00638663	0.805271	3	10	3	41.037	21	861.778	2.9354
0.0492	0.691965	8	0.90309	0.00611706	0.786543	4	10	2	61.4	222	13630.8	4.13452
0.0581667	0.764674	8.33333	0.920819	0.00696528	0.842938	4	10	3	59	222	13098	4.1172
0.0571133	0.756738	8.6	0.934498	0.00654635	0.815999	1	11	3	39.6	0.13	5.148	0.711639
0.0482941	0.683894	8.05882	0.906272	0.00589841	0.770735	2	11	2	46.7059	2.4	112.094	2.04958
0.050375	0.702215	8	0.90309	0.00624033	0.795207	2	11	3	58	2.4	139.2	2.14364
0.0562	0.749736	8.33333	0.920819	0.00664278	0.82235	3	11	2	53.4	21	1121.4	3.04976
0.0438167	0.641639	7.83333	0.893947	0.00559018	0.747426	1	12	2	43.6667	0.13	5.67667	0.754093
0.0556133	0.745179	8.86667	0.94776	0.00625972	0.796555	1	12	3	33.4667	0.13	4.35067	0.638556
0.05675	0.753966	8.6	0.934498	0.00648212	0.811717	3	12	2	35.45	21	744.45	2.87184
0.07095	0.850952	9.4	0.973128	0.00749035	0.874502	4	12	2	31.9	222	7081.8	3.85014

## Sheet: DNA damage
% DNA	LogDNA	Treatment	Block	Dose rate	Total dose	LogTotaldose	Clutch
8.9282	0.950764	1	5	0.13	6.76	0.829947	2
9.4764	0.976643	1	8	0.13	6.76	0.829947	1
11.715	1.06874	1	7	0.13	6.76	0.829947	2
15.9366	1.2024	1	6	0.13	6.76	0.829947	2
8.4064	0.92461	2	8	2.4	124.8	2.09621	2
9.707	0.987085	2	8	2.4	124.8	2.09621	2
11.937	1.0769	2	8	2.4	124.8	2.09621	2
5.3522	0.728532	3	8	21	1092	3.03822	2
7.1198	0.852468	3	6	21	1092	3.03822	1
7.3316	0.865199	3	6	21	1092	3.03822	1
5.6918	0.75525	3	6	21	1092	3.03822	1
8.0704	0.906895	4	7	222	11544	4.06236	1
9.8176	0.992005	4	7	222	11544	4.06236	1
9.717	0.987532	4	7	222	11544	4.06236	2
6.4594	0.810192	4	8	222	11544	4.06236	1
6.4696	0.810877	4	7	222	11544	4.06236	2
